# Supplementary material for: Cyanobacteria and Their Metabolites in Mono- and Polidominant Shallow Eutrophic Temperate Lakes
Source: Int J Environ Res Public Health. 2022 Nov 20;19(22):15341. doi: 10.3390/ijerph192215341 (PMC9690872; doi:10.3390/ijerph192215341)
Supplement: Supplementary file 1 [file ijerph-19-15341-s001.zip]

Archive with 1 entries (1 files):
- ijerph-1977624-supplementary.pdf
